# Supplementary material for: Swept Source Optical Coherence Tomography Analysis of a Selected Eye’s Anterior Segment Parameters in Patients with Pseudoexfoliation Syndrome
Source: J Clin Med. 2022 Jan 5;11(1):268. doi: 10.3390/jcm11010268 (PMC8745779; doi:10.3390/jcm11010268)
Supplement: Supplementary file 1 [file jcm-11-00268-s001.zip]

Archive with 1 entries (1 files):
- jcm-1522245-supplementary.pdf
